# Supplementary material for: Glial Gap Junction Pathology in the Spinal Cord of the 5xFAD Mouse Model of Early-Onset Alzheimer’s Disease
Source: Int J Mol Sci. 2022 Dec 9;23(24):15597. doi: 10.3390/ijms232415597 (PMC9779687; doi:10.3390/ijms232415597)
Supplement: Supplementary file 1 [file ijms-23-15597-s001.zip]

Archive with 1 entries (1 files):
- ijms-2036770-supplementary.pdf
